# Supplementary material for: A Novel Time–Frequency Parameterization Method for Oscillations in Specific Frequency Bands and Its Application on OPM-MEG
Source: Bioengineering (Basel). 2024 Jul 31;11(8):773. doi: 10.3390/bioengineering11080773 (PMC11351447; doi:10.3390/bioengineering11080773)
Supplement: Supplementary file 1 [file bioengineering-11-00773-s001.zip]

Archive with 1 entries (1 files):
- bioengineering-3078921-supplementary.pdf
